# Supplementary material for: Comparison of Mutations Induced by Different Doses of Fast-Neutron Irradiation in the M1 Generation of Sorghum (Sorghum bicolor)
Source: Genes (Basel). 2024 Jul 24;15(8):976. doi: 10.3390/genes15080976 (PMC11354182; doi:10.3390/genes15080976)
Supplement: Supplementary file 1 [file genes-15-00976-s001.zip]

Archive with 7 entries (7 files):
- Figure S1.pdf
- Figure S2.pdf
- Figure S3.pdf
- Table S1.xlsx
- Table S2.xls
- Table S3.xls
- Table S4.xls
