# Supplementary material for: Comparison of Mutations Induced by Different Doses of Fast-Neutron Irradiation in the M1 Generation of Sorghum (Sorghum bicolor)
Source: Genes (Basel). 2024 Jul 24;15(8):976. doi: 10.3390/genes15080976 (PMC11354182; doi:10.3390/genes15080976)
Supplement: Supplementary file 1 [file genes-15-00976-s001.zip › Table S1.xlsx]

## Sheet: Sheet1
Table S1 The information of 1491 FN-induced small mutations in the 40 mutants.
ID	Chromesome	Position	Ref	Alt
Chr01_9602204	Chr01	9602204	C	T
Chr01_10897989	Chr01	10897989	G	A
Chr01_10898005	Chr01	10898005	C	T
Chr01_10898020	Chr01	10898020	G	A
Chr01_12563479	Chr01	12563479	T	C
Chr01_31614801	Chr01	31614801	T	A
Chr01_31614851	Chr01	31614851	G	A
Chr01_32045172	Chr01	32045172	T	G
Chr01_33733733	Chr01	33733733	A	G
Chr02_12765758	Chr02	12765758	A	T
Chr02_12771724	Chr02	12771724	A	G
Chr02_23460051	Chr02	23460051	A	C
Chr02_26893224	Chr02	26893224	T	C
Chr02_26893236	Chr02	26893236	A	G
Chr02_32829414	Chr02	32829414	G	A
Chr02_32845228	Chr02	32845228	A	G
Chr02_32849281	Chr02	32849281	G	T
Chr02_32851007	Chr02	32851007	T	C
Chr02_32851013	Chr02	32851013	C	A
Chr02_32851040	Chr02	32851040	T	C
Chr02_48292342	Chr02	48292342	C	A
Chr02_48292361	Chr02	48292361	A	G
Chr02_48293181	Chr02	48293181	G	A
Chr02_48363442	Chr02	48363442	T	C
Chr02_54958195	Chr02	54958195	T	C
Chr02_54958196	Chr02	54958196	C	A
Chr02_59314784	Chr02	59314784	A	T
Chr03_12235975	Chr03	12235975	G	C
Chr03_35032267	Chr03	35032267	A	T
Chr03_35034025	Chr03	35034025	T	C
Chr03_35034472	Chr03	35034472	C	T
Chr03_35307768	Chr03	35307768	C	T
Chr03_35307841	Chr03	35307841	C	A
Chr03_52021800	Chr03	52021800	T	C
Chr04_9576019	Chr04	9576019	A	G
Chr04_9576039	Chr04	9576039	T	C
Chr04_9576055	Chr04	9576055	T	A
Chr04_9576056	Chr04	9576056	G	A
Chr04_22785480	Chr04	22785480	G	A
Chr04_22785493	Chr04	22785493	G	C
Chr04_22785497	Chr04	22785497	G	A
Chr04_22785512	Chr04	22785512	A	T
Chr04_22804528	Chr04	22804528	C	T
Chr04_22805738	Chr04	22805738	A	G
Chr04_23039581	Chr04	23039581	G	C
Chr04_23412242	Chr04	23412242	C	T
Chr04_23412579	Chr04	23412579	A	G
Chr04_23413019	Chr04	23413019	T	C
Chr04_23413034	Chr04	23413034	G	A
Chr04_23414442	Chr04	23414442	A	G
Chr04_23415112	Chr04	23415112	C	G
Chr04_24138804	Chr04	24138804	C	G
Chr04_26000056	Chr04	26000056	T	A
Chr04_26000734	Chr04	26000734	G	A
Chr04_26000757	Chr04	26000757	G	A
Chr04_26001513	Chr04	26001513	G	A
Chr04_26001543	Chr04	26001543	C	T
Chr04_26462968	Chr04	26462968	G	C
Chr04_26463036	Chr04	26463036	A	G
Chr04_26484906	Chr04	26484906	C	T
Chr04_26558774	Chr04	26558774	C	T
Chr04_26558800	Chr04	26558800	C	T
Chr04_26929096	Chr04	26929096	A	T
Chr04_26930859	Chr04	26930859	C	T
Chr04_26930862	Chr04	26930862	C	T
Chr04_26930863	Chr04	26930863	G	A
Chr04_26930944	Chr04	26930944	C	T
Chr04_26931430	Chr04	26931430	G	T
Chr04_26931435	Chr04	26931435	A	C
Chr04_26931439	Chr04	26931439	C	T
Chr04_26931474	Chr04	26931474	T	G
Chr04_26931588	Chr04	26931588	T	A
Chr04_26931607	Chr04	26931607	G	A
Chr04_26970266	Chr04	26970266	A	G
Chr04_28072179	Chr04	28072179	A	G
Chr04_28089576	Chr04	28089576	T	C
Chr04_28089631	Chr04	28089631	A	C
Chr04_28089819	Chr04	28089819	A	G
Chr04_28089820	Chr04	28089820	A	C
Chr04_28089845	Chr04	28089845	A	T
Chr04_28090609	Chr04	28090609	C	T
Chr04_28090675	Chr04	28090675	G	T
Chr04_28090791	Chr04	28090791	G	A
Chr04_28316738	Chr04	28316738	T	C
Chr04_28325357	Chr04	28325357	A	G
Chr04_28931758	Chr04	28931758	A	T
Chr04_28945133	Chr04	28945133	C	T
Chr04_28945141	Chr04	28945141	C	T
Chr04_28945259	Chr04	28945259	A	G
Chr04_29094113	Chr04	29094113	T	C
Chr04_29165156	Chr04	29165156	C	T
Chr04_29166884	Chr04	29166884	T	C
Chr04_29171623	Chr04	29171623	G	T
Chr04_29210745	Chr04	29210745	G	A
Chr04_29210763	Chr04	29210763	T	A
Chr04_29225264	Chr04	29225264	C	T
Chr04_29225287	Chr04	29225287	G	C
Chr04_29225690	Chr04	29225690	T	C
Chr04_29353307	Chr04	29353307	T	C
Chr04_29439126	Chr04	29439126	G	A
Chr04_29439698	Chr04	29439698	G	A
Chr04_29441104	Chr04	29441104	T	C
Chr04_29442490	Chr04	29442490	C	T
Chr04_29445610	Chr04	29445610	G	T
Chr04_29445618	Chr04	29445618	A	G
Chr04_29448633	Chr04	29448633	T	C
Chr04_29448641	Chr04	29448641	G	C
Chr04_29453518	Chr04	29453518	C	G
Chr04_29460530	Chr04	29460530	A	G
Chr04_29460706	Chr04	29460706	G	A
Chr04_29474200	Chr04	29474200	T	C
Chr04_29476325	Chr04	29476325	G	C
Chr04_29476701	Chr04	29476701	C	T
Chr04_29476903	Chr04	29476903	T	C
Chr04_29477479	Chr04	29477479	G	A
Chr04_29477526	Chr04	29477526	G	A
Chr04_29493992	Chr04	29493992	G	T
Chr04_29494020	Chr04	29494020	A	G
Chr04_29499079	Chr04	29499079	A	G
Chr04_29501931	Chr04	29501931	G	T
Chr04_29501941	Chr04	29501941	G	A
Chr04_29502162	Chr04	29502162	C	T
Chr04_29502167	Chr04	29502167	C	T
Chr04_29502398	Chr04	29502398	A	G
Chr04_29509858	Chr04	29509858	G	A
Chr04_29509888	Chr04	29509888	C	T
Chr04_29689039	Chr04	29689039	G	A
Chr04_30058407	Chr04	30058407	T	C
Chr04_30058505	Chr04	30058505	C	T
Chr04_30149922	Chr04	30149922	A	T
Chr04_30149924	Chr04	30149924	G	A
Chr04_30408400	Chr04	30408400	C	T
Chr04_30408404	Chr04	30408404	A	T
Chr04_30408416	Chr04	30408416	C	G
Chr04_31385988	Chr04	31385988	T	C
Chr04_31386018	Chr04	31386018	G	C
Chr04_31700859	Chr04	31700859	T	C
Chr04_31721946	Chr04	31721946	C	T
Chr04_33176124	Chr04	33176124	C	T
Chr04_34663205	Chr04	34663205	T	C
Chr04_34668830	Chr04	34668830	G	A
Chr04_34668831	Chr04	34668831	T	C
Chr04_34668856	Chr04	34668856	G	A
Chr04_34727342	Chr04	34727342	T	G
Chr04_34805098	Chr04	34805098	C	T
Chr04_34805123	Chr04	34805123	T	G
Chr04_34815203	Chr04	34815203	G	A
Chr04_34817825	Chr04	34817825	T	G
Chr04_34817834	Chr04	34817834	G	A
Chr04_34840755	Chr04	34840755	G	A
Chr04_34846251	Chr04	34846251	T	G
Chr04_34846252	Chr04	34846252	G	T
Chr04_34846268	Chr04	34846268	C	A
Chr04_34846302	Chr04	34846302	A	G
Chr04_34849701	Chr04	34849701	G	A
Chr04_34851152	Chr04	34851152	A	G
Chr04_34857327	Chr04	34857327	G	T
Chr04_34858007	Chr04	34858007	C	T
Chr04_34862350	Chr04	34862350	A	G
Chr04_34862371	Chr04	34862371	T	C
Chr04_34862372	Chr04	34862372	G	A
Chr04_34862385	Chr04	34862385	C	T
Chr04_34865987	Chr04	34865987	T	A
Chr04_34867146	Chr04	34867146	C	T
Chr04_34890225	Chr04	34890225	T	A
Chr04_34901460	Chr04	34901460	A	T
Chr04_37333284	Chr04	37333284	C	T
Chr04_37333310	Chr04	37333310	G	A
Chr04_37333318	Chr04	37333318	C	A
Chr04_38993197	Chr04	38993197	G	A
Chr04_57358931	Chr04	57358931	A	G
Chr04_57358941	Chr04	57358941	C	T
Chr04_57358964	Chr04	57358964	C	T
Chr04_57358981	Chr04	57358981	A	T
Chr05_6240220	Chr05	6240220	T	C
Chr05_40445809	Chr05	40445809	G	T
Chr05_40445839	Chr05	40445839	C	T
Chr05_40445849	Chr05	40445849	G	A
Chr05_40445853	Chr05	40445853	G	A
Chr05_40445878	Chr05	40445878	G	A
Chr05_40445889	Chr05	40445889	T	C
Chr05_40445901	Chr05	40445901	T	C
Chr05_46277425	Chr05	46277425	C	T
Chr05_57777080	Chr05	57777080	G	A
Chr06_8248160	Chr06	8248160	C	T
Chr06_8248319	Chr06	8248319	C	T
Chr06_8248382	Chr06	8248382	A	G
Chr06_8325120	Chr06	8325120	C	T
Chr06_13506282	Chr06	13506282	C	T
Chr06_13506381	Chr06	13506381	A	G
Chr06_13506388	Chr06	13506388	C	T
Chr06_18362034	Chr06	18362034	A	G
Chr06_18362058	Chr06	18362058	G	A
Chr06_18362106	Chr06	18362106	A	C
Chr06_18362112	Chr06	18362112	T	C
Chr06_18362121	Chr06	18362121	C	T
Chr06_19586902	Chr06	19586902	G	A
Chr06_24171090	Chr06	24171090	T	G
Chr06_32291949	Chr06	32291949	C	A
Chr06_32291959	Chr06	32291959	A	C
Chr06_32291971	Chr06	32291971	T	A
Chr06_32292043	Chr06	32292043	G	T
Chr07_12930052	Chr07	12930052	C	T
Chr07_12930053	Chr07	12930053	G	A
Chr07_12930054	Chr07	12930054	A	G
Chr07_12930150	Chr07	12930150	C	T
Chr07_12934497	Chr07	12934497	A	G
Chr07_13368890	Chr07	13368890	A	C
Chr07_13379073	Chr07	13379073	T	C
Chr07_29370342	Chr07	29370342	G	A
Chr07_33640774	Chr07	33640774	A	T
Chr07_33640785	Chr07	33640785	C	T
Chr07_33640829	Chr07	33640829	C	T
Chr07_33640840	Chr07	33640840	G	A
Chr07_45452182	Chr07	45452182	C	A
Chr07_45452196	Chr07	45452196	A	G
Chr07_45452235	Chr07	45452235	T	G
Chr07_45452261	Chr07	45452261	T	G
Chr07_45452263	Chr07	45452263	A	G
Chr07_50971111	Chr07	50971111	C	T
Chr07_50974770	Chr07	50974770	C	T
Chr07_50974839	Chr07	50974839	G	A
Chr07_50989659	Chr07	50989659	C	T
Chr07_50989661	Chr07	50989661	C	T
Chr08_4983831	Chr08	4983831	A	G
Chr08_16242407	Chr08	16242407	T	G
Chr08_16242435	Chr08	16242435	C	T
Chr08_18451819	Chr08	18451819	C	G
Chr08_18451948	Chr08	18451948	C	T
Chr08_18452032	Chr08	18452032	C	T
Chr08_20343957	Chr08	20343957	T	C
Chr08_23550716	Chr08	23550716	C	G
Chr08_26544449	Chr08	26544449	G	A
Chr08_26544478	Chr08	26544478	G	C
Chr08_26544496	Chr08	26544496	C	G
Chr08_27248213	Chr08	27248213	C	G
Chr08_27248225	Chr08	27248225	T	C
Chr08_27248243	Chr08	27248243	C	G
Chr08_27596055	Chr08	27596055	G	A
Chr08_30328991	Chr08	30328991	T	C
Chr08_30329109	Chr08	30329109	T	C
Chr08_31389738	Chr08	31389738	G	T
Chr08_31389770	Chr08	31389770	A	C
Chr08_31389805	Chr08	31389805	T	C
Chr08_31839375	Chr08	31839375	C	A
Chr08_32191551	Chr08	32191551	G	C
Chr08_33001918	Chr08	33001918	C	T
Chr08_33001971	Chr08	33001971	G	T
Chr08_33185735	Chr08	33185735	T	A
Chr08_33216635	Chr08	33216635	A	T
Chr08_39025635	Chr08	39025635	T	C
Chr08_39025692	Chr08	39025692	C	T
Chr08_39025698	Chr08	39025698	C	T
Chr08_48575473	Chr08	48575473	C	T
Chr08_48575477	Chr08	48575477	G	C
Chr08_48575488	Chr08	48575488	G	A
Chr08_48589077	Chr08	48589077	T	C
Chr08_48589081	Chr08	48589081	C	T
Chr08_48589090	Chr08	48589090	T	C
Chr08_48589097	Chr08	48589097	G	A
Chr08_49205068	Chr08	49205068	T	A
Chr08_58876517	Chr08	58876517	G	A
Chr08_58879626	Chr08	58879626	T	A
Chr09_12321953	Chr09	12321953	G	A
Chr09_28674066	Chr09	28674066	C	T
Chr09_28710581	Chr09	28710581	G	A
Chr09_28711575	Chr09	28711575	G	A
Chr09_28711589	Chr09	28711589	C	G
Chr09_28713608	Chr09	28713608	T	A
Chr09_28713624	Chr09	28713624	A	G
Chr09_28742603	Chr09	28742603	C	T
Chr09_28742639	Chr09	28742639	G	A
Chr09_28743919	Chr09	28743919	T	G
Chr09_28748461	Chr09	28748461	A	T
Chr09_28748768	Chr09	28748768	G	A
Chr09_28749085	Chr09	28749085	C	A
Chr09_28753646	Chr09	28753646	C	T
Chr09_28759072	Chr09	28759072	C	G
Chr09_28770284	Chr09	28770284	T	G
Chr09_32326157	Chr09	32326157	C	T
Chr09_33754596	Chr09	33754596	C	A
Chr09_33754600	Chr09	33754600	C	G
Chr09_33754618	Chr09	33754618	G	A
Chr09_34046873	Chr09	34046873	G	A
Chr09_34046920	Chr09	34046920	C	T
Chr09_34046926	Chr09	34046926	C	T
Chr09_34050965	Chr09	34050965	C	T
Chr09_34050993	Chr09	34050993	G	A
Chr09_34051037	Chr09	34051037	T	C
Chr09_34053488	Chr09	34053488	A	G
Chr09_34057267	Chr09	34057267	C	G
Chr09_34057272	Chr09	34057272	G	T
Chr09_34060558	Chr09	34060558	A	C
Chr09_34060585	Chr09	34060585	G	A
Chr09_34060607	Chr09	34060607	C	T
Chr09_34060610	Chr09	34060610	G	A
Chr09_34061021	Chr09	34061021	A	G
Chr09_34061086	Chr09	34061086	G	C
Chr09_34325874	Chr09	34325874	G	T
Chr09_34325894	Chr09	34325894	A	T
Chr09_37670037	Chr09	37670037	T	A
Chr09_47128042	Chr09	47128042	G	A
Chr09_47453555	Chr09	47453555	C	T
Chr09_47453595	Chr09	47453595	A	G
Chr09_47453788	Chr09	47453788	G	A
Chr09_49391632	Chr09	49391632	C	T
Chr09_49391746	Chr09	49391746	C	T
Chr09_49391751	Chr09	49391751	A	T
Chr09_62419435	Chr09	62419435	A	C
Chr10_14128879	Chr10	14128879	C	A
Chr10_14128892	Chr10	14128892	T	A
Chr10_14128898	Chr10	14128898	A	G
Chr10_14128917	Chr10	14128917	C	T
Chr10_14128929	Chr10	14128929	G	T
Chr10_14128946	Chr10	14128946	C	A
Chr10_14128948	Chr10	14128948	C	A
Chr10_24071971	Chr10	24071971	G	A
Chr10_24071995	Chr10	24071995	C	T
Chr10_24073168	Chr10	24073168	C	T
Chr10_28009904	Chr10	28009904	C	T
Chr10_33728332	Chr10	33728332	C	A
Chr10_33728348	Chr10	33728348	A	G
Chr10_33734159	Chr10	33734159	A	G
Chr10_42609828	Chr10	42609828	A	G
Chr10_42609835	Chr10	42609835	G	A
Chr10_42609840	Chr10	42609840	G	A
Chr10_42609858	Chr10	42609858	C	T
Chr10_42609864	Chr10	42609864	G	A
Chr10_42609881	Chr10	42609881	C	T
Chr01_22233169	Chr01	22233169	G	A
Chr01_32049051	Chr01	32049051	A	G
Chr01_33795520	Chr01	33795520	A	G
Chr01_33795602	Chr01	33795602	A	G
Chr01_33795630	Chr01	33795630	C	T
Chr01_33795946	Chr01	33795946	C	T
Chr01_45162275	Chr01	45162275	G	T
Chr01_45162360	Chr01	45162360	A	G
Chr01_52511664	Chr01	52511664	C	A
Chr01_52511683	Chr01	52511683	T	C
Chr01_52511717	Chr01	52511717	C	A
Chr01_52511739	Chr01	52511739	C	A
Chr02_16649601	Chr02	16649601	T	A
Chr02_16649606	Chr02	16649606	A	T
Chr02_16649643	Chr02	16649643	T	A
Chr02_16649644	Chr02	16649644	C	G
Chr02_16650132	Chr02	16650132	A	T
Chr02_18536450	Chr02	18536450	T	C
Chr02_32850995	Chr02	32850995	C	T
Chr02_32851036	Chr02	32851036	G	A
Chr02_32851045	Chr02	32851045	C	T
Chr02_32851541	Chr02	32851541	T	C
Chr02_32853451	Chr02	32853451	G	C
Chr02_35590110	Chr02	35590110	C	T
Chr03_31074068	Chr03	31074068	C	G
Chr03_31074069	Chr03	31074069	C	T
Chr03_31074079	Chr03	31074079	T	A
Chr03_31074104	Chr03	31074104	A	T
Chr03_31074149	Chr03	31074149	T	A
Chr03_31074157	Chr03	31074157	G	A
Chr03_31074185	Chr03	31074185	C	T
Chr03_31074189	Chr03	31074189	T	G
Chr03_31074207	Chr03	31074207	A	G
Chr03_35026108	Chr03	35026108	A	G
Chr03_35026113	Chr03	35026113	G	C
Chr03_35026116	Chr03	35026116	A	G
Chr03_35026126	Chr03	35026126	A	G
Chr03_35026141	Chr03	35026141	C	T
Chr03_35026143	Chr03	35026143	A	G
Chr03_35026151	Chr03	35026151	G	A
Chr03_35032183	Chr03	35032183	G	A
Chr03_35033254	Chr03	35033254	A	G
Chr03_38538208	Chr03	38538208	G	C
Chr03_39445227	Chr03	39445227	T	C
Chr03_52019501	Chr03	52019501	A	C
Chr03_52021749	Chr03	52021749	G	T
Chr04_18981314	Chr04	18981314	G	A
Chr04_22153220	Chr04	22153220	G	A
Chr04_22153274	Chr04	22153274	G	A
Chr04_23416670	Chr04	23416670	C	A
Chr04_23416696	Chr04	23416696	G	A
Chr04_23418450	Chr04	23418450	C	T
Chr04_24161538	Chr04	24161538	G	T
Chr04_24161595	Chr04	24161595	A	G
Chr04_24163869	Chr04	24163869	A	G
Chr04_26001574	Chr04	26001574	T	A
Chr04_26590245	Chr04	26590245	A	G
Chr04_28803111	Chr04	28803111	A	G
Chr04_28869383	Chr04	28869383	G	C
Chr04_28891569	Chr04	28891569	A	T
Chr04_28932867	Chr04	28932867	A	T
Chr04_28932880	Chr04	28932880	C	G
Chr04_28932898	Chr04	28932898	A	T
Chr04_29083818	Chr04	29083818	C	G
Chr04_29087526	Chr04	29087526	T	A
Chr04_29087557	Chr04	29087557	C	G
Chr04_29087598	Chr04	29087598	A	T,G
Chr04_29152433	Chr04	29152433	C	T
Chr04_29167517	Chr04	29167517	G	A
Chr04_29168098	Chr04	29168098	G	A
Chr04_29174169	Chr04	29174169	G	A
Chr04_29194243	Chr04	29194243	A	G
Chr04_29194259	Chr04	29194259	T	C
Chr04_29216009	Chr04	29216009	G	A
Chr04_29226901	Chr04	29226901	G	A
Chr04_29439191	Chr04	29439191	T	C
Chr04_29444596	Chr04	29444596	C	T
Chr04_29444597	Chr04	29444597	G	A
Chr04_29460500	Chr04	29460500	C	G
Chr04_29460528	Chr04	29460528	G	T
Chr04_29460545	Chr04	29460545	A	T
Chr04_29460558	Chr04	29460558	G	A
Chr04_29475776	Chr04	29475776	C	T
Chr04_29476064	Chr04	29476064	C	T
Chr04_29499553	Chr04	29499553	T	G
Chr04_29689927	Chr04	29689927	C	T
Chr04_29689933	Chr04	29689933	A	C
Chr04_29689981	Chr04	29689981	C	G
Chr04_29697923	Chr04	29697923	C	T
Chr04_29697959	Chr04	29697959	A	G
Chr04_29977240	Chr04	29977240	T	C
Chr04_29977246	Chr04	29977246	A	T
Chr04_30153861	Chr04	30153861	A	G
Chr04_30153868	Chr04	30153868	A	C
Chr04_30153880	Chr04	30153880	T	G
Chr04_30156105	Chr04	30156105	G	A
Chr04_30295290	Chr04	30295290	C	A
Chr04_30398638	Chr04	30398638	T	C
Chr04_30966407	Chr04	30966407	C	A
Chr04_30966411	Chr04	30966411	C	T
Chr04_31171954	Chr04	31171954	T	A
Chr04_32343758	Chr04	32343758	C	T
Chr04_32359160	Chr04	32359160	T	A
Chr04_32359162	Chr04	32359162	C	T
Chr04_32390769	Chr04	32390769	G	A
Chr04_33171930	Chr04	33171930	C	T
Chr04_33852589	Chr04	33852589	G	C
Chr04_34026888	Chr04	34026888	A	G
Chr04_34306039	Chr04	34306039	A	G
Chr04_34306042	Chr04	34306042	A	G
Chr04_34650840	Chr04	34650840	C	T
Chr04_34671249	Chr04	34671249	C	T
Chr04_34687862	Chr04	34687862	C	A
Chr04_34703756	Chr04	34703756	G	C
Chr04_34808735	Chr04	34808735	C	G
Chr04_34843947	Chr04	34843947	T	A
Chr04_34852559	Chr04	34852559	C	T
Chr04_34852563	Chr04	34852563	T	A
Chr04_34852567	Chr04	34852567	G	A
Chr04_34852577	Chr04	34852577	C	T
Chr04_34857207	Chr04	34857207	G	C
Chr04_34857218	Chr04	34857218	G	C
Chr04_34857221	Chr04	34857221	C	T
Chr04_34861704	Chr04	34861704	T	C
Chr04_34867102	Chr04	34867102	G	A
Chr04_36100781	Chr04	36100781	G	C
Chr04_37333375	Chr04	37333375	G	A
Chr04_38087434	Chr04	38087434	C	A
Chr04_38088643	Chr04	38088643	G	A
Chr04_38993155	Chr04	38993155	A	G
Chr04_51561194	Chr04	51561194	G	T
Chr04_51561248	Chr04	51561248	G	A
Chr05_13241145	Chr05	13241145	A	G
Chr05_14598833	Chr05	14598833	G	A
Chr05_15475850	Chr05	15475850	A	G
Chr05_15475872	Chr05	15475872	A	G
Chr05_21461806	Chr05	21461806	C	G
Chr05_46287462	Chr05	46287462	A	G
Chr05_57905096	Chr05	57905096	T	G
Chr06_8248282	Chr06	8248282	C	T
Chr06_13508470	Chr06	13508470	A	T
Chr06_13508476	Chr06	13508476	G	C
Chr06_17323130	Chr06	17323130	C	A
Chr06_17323138	Chr06	17323138	C	G
Chr06_17323139	Chr06	17323139	G	A
Chr06_24174426	Chr06	24174426	A	C
Chr07_4836207	Chr07	4836207	T	C
Chr07_4836215	Chr07	4836215	T	C
Chr07_4836219	Chr07	4836219	T	C
Chr07_9512053	Chr07	9512053	G	A
Chr07_9512632	Chr07	9512632	C	T
Chr07_9512635	Chr07	9512635	G	T
Chr07_12934454	Chr07	12934454	T	C
Chr07_12934463	Chr07	12934463	A	C
Chr07_13377893	Chr07	13377893	A	G
Chr07_13377896	Chr07	13377896	C	T
Chr07_13378857	Chr07	13378857	A	C
Chr07_13378898	Chr07	13378898	C	T
Chr07_13378908	Chr07	13378908	G	A
Chr07_13379342	Chr07	13379342	G	A
Chr07_34821528	Chr07	34821528	T	C
Chr07_42442951	Chr07	42442951	A	T
Chr07_42442990	Chr07	42442990	T	G
Chr07_42442993	Chr07	42442993	A	T
Chr07_43213644	Chr07	43213644	T	C
Chr07_45344504	Chr07	45344504	T	C
Chr07_45344530	Chr07	45344530	G	A
Chr07_45344532	Chr07	45344532	C	G
Chr07_45344562	Chr07	45344562	T	C
Chr07_45344568	Chr07	45344568	G	C
Chr07_45344581	Chr07	45344581	C	T
Chr07_45344589	Chr07	45344589	G	A
Chr07_45344598	Chr07	45344598	A	G
Chr07_60236092	Chr07	60236092	T	C
Chr08_18451770	Chr08	18451770	G	A
Chr08_18451857	Chr08	18451857	G	A
Chr08_18455103	Chr08	18455103	T	C
Chr08_18455118	Chr08	18455118	C	T
Chr08_26311526	Chr08	26311526	T	C
Chr08_27508791	Chr08	27508791	G	A
Chr08_32375418	Chr08	32375418	T	C
Chr08_32451348	Chr08	32451348	A	T
Chr08_33185699	Chr08	33185699	G	A
Chr08_33235447	Chr08	33235447	T	C
Chr08_33235448	Chr08	33235448	C	T
Chr08_33235470	Chr08	33235470	C	T
Chr08_33235482	Chr08	33235482	C	G
Chr08_48574712	Chr08	48574712	T	C
Chr08_48574721	Chr08	48574721	A	G
Chr08_51781474	Chr08	51781474	A	C
Chr08_51781481	Chr08	51781481	A	G
Chr08_58876287	Chr08	58876287	C	T
Chr08_58876456	Chr08	58876456	A	G
Chr08_58876468	Chr08	58876468	A	G
Chr08_58877572	Chr08	58877572	C	T
Chr09_19255988	Chr09	19255988	G	A
Chr09_28623236	Chr09	28623236	G	T
Chr09_28623262	Chr09	28623262	A	G
Chr09_28623279	Chr09	28623279	A	G
Chr09_28713693	Chr09	28713693	C	A
Chr09_28713717	Chr09	28713717	G	A
Chr09_28714116	Chr09	28714116	A	G
Chr09_28743875	Chr09	28743875	C	T
Chr09_28745209	Chr09	28745209	C	G
Chr09_28755529	Chr09	28755529	C	G
Chr09_28758654	Chr09	28758654	A	G
Chr09_28758656	Chr09	28758656	G	A
Chr09_28843175	Chr09	28843175	C	G
Chr09_28859486	Chr09	28859486	A	T
Chr09_32402871	Chr09	32402871	G	A
Chr09_33754552	Chr09	33754552	C	T
Chr09_33988990	Chr09	33988990	C	A
Chr09_33988997	Chr09	33988997	G	A
Chr09_34045838	Chr09	34045838	C	T
Chr09_34045839	Chr09	34045839	G	A
Chr09_34045862	Chr09	34045862	C	T
Chr09_34045868	Chr09	34045868	A	G
Chr09_34051169	Chr09	34051169	T	C
Chr09_34061064	Chr09	34061064	T	A
Chr09_34061068	Chr09	34061068	G	T
Chr09_34061452	Chr09	34061452	A	T
Chr09_34063440	Chr09	34063440	G	C
Chr09_34063456	Chr09	34063456	C	T
Chr09_35960395	Chr09	35960395	C	A
Chr09_37761769	Chr09	37761769	C	T
Chr09_37761784	Chr09	37761784	C	T
Chr09_37761787	Chr09	37761787	G	C
Chr09_37761791	Chr09	37761791	A	T
Chr09_47453502	Chr09	47453502	C	T
Chr09_49392309	Chr09	49392309	A	G
Chr10_10229323	Chr10	10229323	A	G
Chr10_45286105	Chr10	45286105	T	C
Chr01_10357147	Chr01	10357147	T	A
Chr02_16784462	Chr02	16784462	T	A
Chr02_16784467	Chr02	16784467	A	G
Chr03_31075076	Chr03	31075076	C	T
Chr03_31075096	Chr03	31075096	C	T
Chr03_31075110	Chr03	31075110	G	T
Chr03_31075117	Chr03	31075117	G	A
Chr03_31075174	Chr03	31075174	G	A
Chr03_31075179	Chr03	31075179	A	G
Chr03_31075207	Chr03	31075207	C	G
Chr03_35034041	Chr03	35034041	G	A
Chr03_36602356	Chr03	36602356	A	G
Chr03_37494053	Chr03	37494053	G	T
Chr04_22229602	Chr04	22229602	A	G
Chr04_22785577	Chr04	22785577	T	C
Chr04_22785581	Chr04	22785581	C	T
Chr04_22805139	Chr04	22805139	A	G
Chr04_22805510	Chr04	22805510	C	G
Chr04_24653299	Chr04	24653299	A	G
Chr04_24653317	Chr04	24653317	T	A
Chr04_24653333	Chr04	24653333	C	T
Chr04_24653335	Chr04	24653335	G	A
Chr04_24653337	Chr04	24653337	C	T
Chr04_24653373	Chr04	24653373	G	A
Chr04_24653388	Chr04	24653388	G	A
Chr04_24653416	Chr04	24653416	C	T
Chr04_24680231	Chr04	24680231	T	C
Chr04_24680240	Chr04	24680240	G	A
Chr04_24680258	Chr04	24680258	G	A
Chr04_24680267	Chr04	24680267	G	A
Chr04_26846871	Chr04	26846871	A	T
Chr04_26971346	Chr04	26971346	T	C
Chr04_26975070	Chr04	26975070	A	G
Chr04_27520028	Chr04	27520028	T	A
Chr04_27572822	Chr04	27572822	G	C
Chr04_28090537	Chr04	28090537	A	G
Chr04_28312607	Chr04	28312607	G	A
Chr04_28312616	Chr04	28312616	C	T
Chr04_28312641	Chr04	28312641	T	G
Chr04_28896082	Chr04	28896082	T	C
Chr04_28903067	Chr04	28903067	T	A
Chr04_29084920	Chr04	29084920	G	A
Chr04_29084933	Chr04	29084933	C	T
Chr04_29168513	Chr04	29168513	G	C
Chr04_29181257	Chr04	29181257	T	C
Chr04_29181283	Chr04	29181283	C	T
Chr04_29184159	Chr04	29184159	G	T
Chr04_29184184	Chr04	29184184	C	G
Chr04_29184191	Chr04	29184191	C	G
Chr04_29184220	Chr04	29184220	G	A
Chr04_29210996	Chr04	29210996	T	G
Chr04_29211038	Chr04	29211038	T	A
Chr04_29408640	Chr04	29408640	A	T
Chr04_29409947	Chr04	29409947	A	G
Chr04_29422139	Chr04	29422139	C	T
Chr04_29422154	Chr04	29422154	C	T
Chr04_29453840	Chr04	29453840	G	T
Chr04_29460494	Chr04	29460494	C	G
Chr04_29474743	Chr04	29474743	C	T
Chr04_29474752	Chr04	29474752	C	T
Chr04_29474783	Chr04	29474783	C	T
Chr04_29475042	Chr04	29475042	A	G
Chr04_29475792	Chr04	29475792	T	G
Chr04_29478509	Chr04	29478509	C	T
Chr04_29501700	Chr04	29501700	G	A
Chr04_29502070	Chr04	29502070	G	A
Chr04_29502095	Chr04	29502095	C	T
Chr04_29610882	Chr04	29610882	G	A
Chr04_29688120	Chr04	29688120	G	A
Chr04_29688341	Chr04	29688341	G	T
Chr04_29688354	Chr04	29688354	C	T
Chr04_29688374	Chr04	29688374	G	T
Chr04_29796581	Chr04	29796581	T	A
Chr04_29798010	Chr04	29798010	T	C
Chr04_29798016	Chr04	29798016	C	T
Chr04_29798077	Chr04	29798077	A	C
Chr04_30058568	Chr04	30058568	G	T
Chr04_30408435	Chr04	30408435	T	C
Chr04_30408438	Chr04	30408438	A	G
Chr04_30408448	Chr04	30408448	A	T
Chr04_30408454	Chr04	30408454	G	A
Chr04_31144979	Chr04	31144979	G	C
Chr04_31145103	Chr04	31145103	A	C
Chr04_31145105	Chr04	31145105	A	G
Chr04_34687331	Chr04	34687331	T	C
Chr04_34724866	Chr04	34724866	G	A
Chr04_34772802	Chr04	34772802	A	T
Chr04_34844274	Chr04	34844274	C	T
Chr04_34851111	Chr04	34851111	T	C
Chr04_34897578	Chr04	34897578	T	A
Chr04_35739461	Chr04	35739461	A	G
Chr04_35742347	Chr04	35742347	G	A
Chr04_51561174	Chr04	51561174	C	T
Chr05_6240230	Chr05	6240230	T	C
Chr05_9928196	Chr05	9928196	G	A
Chr05_9928228	Chr05	9928228	G	A
Chr05_9928242	Chr05	9928242	G	A
Chr05_9928255	Chr05	9928255	T	C
Chr05_9928269	Chr05	9928269	T	G
Chr05_9928271	Chr05	9928271	T	A
Chr05_9928276	Chr05	9928276	C	T
Chr05_11682245	Chr05	11682245	T	A
Chr06_2237419	Chr06	2237419	G	A
Chr06_13506216	Chr06	13506216	T	C
Chr06_17311818	Chr06	17311818	C	T
Chr06_17311820	Chr06	17311820	A	G
Chr06_18361363	Chr06	18361363	A	G
Chr06_18361392	Chr06	18361392	T	G
Chr06_59247126	Chr06	59247126	T	A
Chr07_25439663	Chr07	25439663	C	T
Chr07_25439664	Chr07	25439664	T	C
Chr07_30879539	Chr07	30879539	T	C
Chr07_34257935	Chr07	34257935	G	A
Chr07_34822016	Chr07	34822016	T	C
Chr07_34822023	Chr07	34822023	C	T
Chr07_36300465	Chr07	36300465	C	T
Chr07_36300476	Chr07	36300476	C	T
Chr07_36300500	Chr07	36300500	G	C
Chr07_36300520	Chr07	36300520	T	C
Chr07_36300521	Chr07	36300521	G	A
Chr07_36300525	Chr07	36300525	G	C
Chr07_36300571	Chr07	36300571	C	T
Chr07_36300572	Chr07	36300572	T	G
Chr07_36300573	Chr07	36300573	A	T
Chr07_36300593	Chr07	36300593	T	C,*
Chr07_50975233	Chr07	50975233	G	A
Chr07_50975254	Chr07	50975254	A	G
Chr07_58240250	Chr07	58240250	A	T
Chr08_18455340	Chr08	18455340	A	C
Chr08_30127101	Chr08	30127101	A	T
Chr08_32914275	Chr08	32914275	T	C
Chr08_33264126	Chr08	33264126	G	A
Chr09_26111177	Chr09	26111177	T	A
Chr09_28748847	Chr09	28748847	G	A
Chr09_28748849	Chr09	28748849	G	A
Chr09_28749053	Chr09	28749053	G	C
Chr09_28749113	Chr09	28749113	G	A
Chr09_28759005	Chr09	28759005	A	T
Chr09_28759028	Chr09	28759028	A	C
Chr09_28760712	Chr09	28760712	G	A
Chr09_28760714	Chr09	28760714	T	A
Chr09_29203979	Chr09	29203979	G	A
Chr09_29203989	Chr09	29203989	G	A
Chr09_33554678	Chr09	33554678	G	C
Chr09_33710338	Chr09	33710338	C	T
Chr09_33710410	Chr09	33710410	C	T
Chr09_33784412	Chr09	33784412	G	C
Chr09_34046892	Chr09	34046892	G	A
Chr09_34046964	Chr09	34046964	C	G
Chr09_34063076	Chr09	34063076	A	T
Chr09_34063129	Chr09	34063129	A	T
Chr09_34163393	Chr09	34163393	A	C
Chr09_35960994	Chr09	35960994	T	A
Chr09_37670499	Chr09	37670499	T	C
Chr09_37670506	Chr09	37670506	C	T
Chr09_37670507	Chr09	37670507	C	A
Chr09_47127946	Chr09	47127946	C	A
Chr09_47127970	Chr09	47127970	G	C
Chr09_47435733	Chr09	47435733	G	A
Chr09_47453826	Chr09	47453826	A	G
Chr09_47453829	Chr09	47453829	C	T
Chr10_20989665	Chr10	20989665	G	A
Chr10_24183387	Chr10	24183387	A	G
Chr10_24183415	Chr10	24183415	A	G
Chr10_24183457	Chr10	24183457	A	G
Chr10_24183461	Chr10	24183461	T	C
Chr10_24910873	Chr10	24910873	T	G
Chr10_33679859	Chr10	33679859	A	G
Chr10_33735822	Chr10	33735822	C	A
Chr10_33735840	Chr10	33735840	C	T
Chr10_33735932	Chr10	33735932	C	T
Chr10_33735948	Chr10	33735948	A	G,C
Chr10_36393247	Chr10	36393247	A	G
Chr10_36393258	Chr10	36393258	A	G
Chr10_36393270	Chr10	36393270	C	T
Chr10_36393271	Chr10	36393271	A	G
Chr10_36393280	Chr10	36393280	G	C
Chr10_50341220	Chr10	50341220	A	G
Chr01_22426154	Chr01	22426154	A	G
Chr01_33733771	Chr01	33733771	C	A
Chr01_33733787	Chr01	33733787	A	G
Chr01_33733795	Chr01	33733795	C	T
Chr01_33733804	Chr01	33733804	G	A
Chr01_35508177	Chr01	35508177	C	G
Chr01_36758029	Chr01	36758029	T	A
Chr01_45162296	Chr01	45162296	G	T
Chr01_45162384	Chr01	45162384	C	A
Chr01_45162400	Chr01	45162400	T	A
Chr01_50295340	Chr01	50295340	A	G
Chr01_50295351	Chr01	50295351	C	T
Chr01_61577450	Chr01	61577450	A	G
Chr02_6623866	Chr02	6623866	T	C
Chr02_9032204	Chr02	9032204	T	C
Chr02_9032208	Chr02	9032208	C	T
Chr02_9032211	Chr02	9032211	T	C
Chr02_9032218	Chr02	9032218	A	G
Chr02_9032252	Chr02	9032252	C	T
Chr02_23627918	Chr02	23627918	C	T
Chr02_23627928	Chr02	23627928	A	T
Chr02_27552368	Chr02	27552368	C	T
Chr02_30207055	Chr02	30207055	T	A
Chr02_30943339	Chr02	30943339	T	C
Chr02_30943376	Chr02	30943376	A	T
Chr02_30943379	Chr02	30943379	G	T
Chr02_32950939	Chr02	32950939	T	A
Chr02_32950941	Chr02	32950941	C	T
Chr02_48526085	Chr02	48526085	A	C
Chr02_48526168	Chr02	48526168	T	A
Chr02_52096666	Chr02	52096666	T	C
Chr02_52096745	Chr02	52096745	G	A
Chr03_9254929	Chr03	9254929	G	A
Chr04_22154188	Chr04	22154188	A	C
Chr04_22798936	Chr04	22798936	G	T
Chr04_23026460	Chr04	23026460	T	C
Chr04_23026466	Chr04	23026466	A	G
Chr04_23412561	Chr04	23412561	C	T
Chr04_23412575	Chr04	23412575	C	A
Chr04_23412578	Chr04	23412578	C	T
Chr04_23412584	Chr04	23412584	A	G
Chr04_23417781	Chr04	23417781	G	C
Chr04_24138136	Chr04	24138136	C	T
Chr04_24138137	Chr04	24138137	A	G
Chr04_25456446	Chr04	25456446	C	T
Chr04_25945166	Chr04	25945166	C	T
Chr04_26006577	Chr04	26006577	C	A
Chr04_26371646	Chr04	26371646	G	A
Chr04_26371667	Chr04	26371667	C	G
Chr04_26371690	Chr04	26371690	T	C
Chr04_26582439	Chr04	26582439	A	T
Chr04_26582503	Chr04	26582503	T	C
Chr04_26930060	Chr04	26930060	G	T
Chr04_26966422	Chr04	26966422	G	A
Chr04_27577254	Chr04	27577254	G	A
Chr04_28089948	Chr04	28089948	T	A
Chr04_28089967	Chr04	28089967	T	C
Chr04_28090175	Chr04	28090175	T	C
Chr04_28090199	Chr04	28090199	T	G
Chr04_28090214	Chr04	28090214	G	A
Chr04_28090222	Chr04	28090222	C	T
Chr04_28090223	Chr04	28090223	A	G
Chr04_28090834	Chr04	28090834	T	C
Chr04_28312600	Chr04	28312600	A	G
Chr04_28733502	Chr04	28733502	G	A
Chr04_28733574	Chr04	28733574	A	T
Chr04_28803119	Chr04	28803119	A	G
Chr04_28869939	Chr04	28869939	C	T
Chr04_29083806	Chr04	29083806	C	T
Chr04_29083809	Chr04	29083809	G	C
Chr04_29083814	Chr04	29083814	T	G
Chr04_29083832	Chr04	29083832	C	T
Chr04_29167666	Chr04	29167666	A	G
Chr04_29167686	Chr04	29167686	C	T
Chr04_29226083	Chr04	29226083	A	G
Chr04_29228133	Chr04	29228133	T	C
Chr04_29347479	Chr04	29347479	C	T
Chr04_29457892	Chr04	29457892	C	T
Chr04_29457894	Chr04	29457894	C	A
Chr04_29460487	Chr04	29460487	C	T
Chr04_29477500	Chr04	29477500	G	A
Chr04_29499052	Chr04	29499052	T	G
Chr04_29501707	Chr04	29501707	C	T
Chr04_29501716	Chr04	29501716	T	A
Chr04_29504589	Chr04	29504589	A	T
Chr04_29689776	Chr04	29689776	G	T
Chr04_29689847	Chr04	29689847	T	A
Chr04_29697832	Chr04	29697832	T	G
Chr04_29716837	Chr04	29716837	A	G
Chr04_29716862	Chr04	29716862	T	C
Chr04_29797384	Chr04	29797384	G	A
Chr04_30147852	Chr04	30147852	C	T
Chr04_30935522	Chr04	30935522	T	C
Chr04_31144880	Chr04	31144880	A	G
Chr04_32467063	Chr04	32467063	A	G
Chr04_33176103	Chr04	33176103	T	G
Chr04_33820273	Chr04	33820273	T	A
Chr04_34525068	Chr04	34525068	C	T
Chr04_34642674	Chr04	34642674	G	C
Chr04_34642698	Chr04	34642698	A	G
Chr04_34671420	Chr04	34671420	A	G
Chr04_34695185	Chr04	34695185	C	A
Chr04_34703703	Chr04	34703703	G	T
Chr04_34722424	Chr04	34722424	A	G
Chr04_34787492	Chr04	34787492	C	T
Chr04_34851283	Chr04	34851283	G	T
Chr04_34862799	Chr04	34862799	C	T
Chr04_34865014	Chr04	34865014	A	G
Chr04_34866483	Chr04	34866483	G	A
Chr04_34960511	Chr04	34960511	T	A
Chr04_34960576	Chr04	34960576	T	C
Chr04_35273293	Chr04	35273293	T	C
Chr04_35273380	Chr04	35273380	C	A
Chr04_35273381	Chr04	35273381	T	A
Chr04_35743777	Chr04	35743777	A	G
Chr04_37761190	Chr04	37761190	T	C
Chr04_38088344	Chr04	38088344	G	A
Chr04_38088348	Chr04	38088348	A	C
Chr04_38088690	Chr04	38088690	T	C
Chr05_6918726	Chr05	6918726	C	T,G
Chr05_13266329	Chr05	13266329	C	T
Chr05_13266331	Chr05	13266331	A	G
Chr05_13266337	Chr05	13266337	G	A
Chr05_13266356	Chr05	13266356	T	A
Chr05_15484380	Chr05	15484380	G	A
Chr05_15484391	Chr05	15484391	T	C
Chr05_21500738	Chr05	21500738	C	T
Chr05_27276945	Chr05	27276945	A	G
Chr06_19145273	Chr06	19145273	A	G
Chr06_24174449	Chr06	24174449	G	T
Chr06_24175616	Chr06	24175616	T	A
Chr06_24175632	Chr06	24175632	G	A
Chr06_24175879	Chr06	24175879	G	A
Chr06_48208859	Chr06	48208859	G	A
Chr07_4836220	Chr07	4836220	A	G
Chr07_4836225	Chr07	4836225	T	C
Chr07_4836260	Chr07	4836260	T	A
Chr07_4836268	Chr07	4836268	T	A
Chr07_12928492	Chr07	12928492	C	T
Chr07_13378941	Chr07	13378941	C	T
Chr07_14515835	Chr07	14515835	G	A
Chr07_14515870	Chr07	14515870	G	A
Chr07_18831796	Chr07	18831796	G	C
Chr07_18831830	Chr07	18831830	T	C
Chr07_18831848	Chr07	18831848	T	C
Chr07_18831867	Chr07	18831867	T	A
Chr07_19274922	Chr07	19274922	T	C
Chr07_19274932	Chr07	19274932	T	G
Chr07_19274939	Chr07	19274939	G	A
Chr07_19274960	Chr07	19274960	C	T
Chr07_19274979	Chr07	19274979	A	G
Chr07_19274994	Chr07	19274994	C	T
Chr07_19275033	Chr07	19275033	A	C
Chr07_19275037	Chr07	19275037	A	G
Chr07_19275047	Chr07	19275047	C	T
Chr07_19275057	Chr07	19275057	T	C
Chr07_19275071	Chr07	19275071	T	A
Chr07_19275121	Chr07	19275121	A	G
Chr07_34258011	Chr07	34258011	T	C
Chr07_34512007	Chr07	34512007	T	C
Chr07_34512031	Chr07	34512031	A	G
Chr07_34512046	Chr07	34512046	A	T
Chr07_41587419	Chr07	41587419	C	G
Chr07_42389735	Chr07	42389735	C	A
Chr07_42964637	Chr07	42964637	G	A
Chr07_50974864	Chr07	50974864	C	T
Chr07_50974934	Chr07	50974934	A	G
Chr07_50976704	Chr07	50976704	C	A
Chr07_50976718	Chr07	50976718	G	A
Chr07_50976733	Chr07	50976733	G	T
Chr07_50976744	Chr07	50976744	A	G
Chr07_66478123	Chr07	66478123	A	G
Chr07_66478145	Chr07	66478145	T	C
Chr07_66478161	Chr07	66478161	C	T
Chr07_66478164	Chr07	66478164	C	T
Chr07_66478173	Chr07	66478173	T	A
Chr07_66478187	Chr07	66478187	C	T
Chr07_66478195	Chr07	66478195	G	A
Chr07_66478205	Chr07	66478205	C	T
Chr07_66478207	Chr07	66478207	A	G
Chr08_14349347	Chr08	14349347	G	C
Chr08_27583784	Chr08	27583784	G	A
Chr08_27583848	Chr08	27583848	G	A
Chr08_27583850	Chr08	27583850	A	T
Chr08_27583860	Chr08	27583860	G	C
Chr08_27583875	Chr08	27583875	T	C
Chr08_30126717	Chr08	30126717	C	A
Chr08_30522433	Chr08	30522433	G	A
Chr08_30595431	Chr08	30595431	A	C
Chr08_30595446	Chr08	30595446	G	A
Chr08_30595456	Chr08	30595456	C	T
Chr08_31762370	Chr08	31762370	A	C
Chr08_32354447	Chr08	32354447	G	A
Chr08_32718024	Chr08	32718024	G	A
Chr08_33187081	Chr08	33187081	A	C
Chr08_33187085	Chr08	33187085	A	G
Chr08_33216758	Chr08	33216758	C	T
Chr08_33216767	Chr08	33216767	G	C
Chr08_33238715	Chr08	33238715	A	C
Chr08_33238754	Chr08	33238754	C	A
Chr08_34670354	Chr08	34670354	A	G
Chr08_38696908	Chr08	38696908	C	T
Chr08_38696913	Chr08	38696913	T	C
Chr08_48590393	Chr08	48590393	T	C
Chr08_48590412	Chr08	48590412	C	T
Chr08_49204945	Chr08	49204945	A	C
Chr08_49204961	Chr08	49204961	A	T
Chr08_58878061	Chr08	58878061	T	G
Chr08_60572764	Chr08	60572764	C	T
Chr09_28673539	Chr09	28673539	T	A
Chr09_28673542	Chr09	28673542	T	G
Chr09_28713724	Chr09	28713724	T	C
Chr09_28713726	Chr09	28713726	G	C
Chr09_28751565	Chr09	28751565	T	A
Chr09_28758515	Chr09	28758515	G	A
Chr09_28759077	Chr09	28759077	G	C
Chr09_28759113	Chr09	28759113	C	T
Chr09_28815048	Chr09	28815048	A	T
Chr09_29208131	Chr09	29208131	C	T
Chr09_29208142	Chr09	29208142	G	A
Chr09_29895354	Chr09	29895354	G	C
Chr09_30090290	Chr09	30090290	T	C
Chr09_30090291	Chr09	30090291	G	A
Chr09_32326194	Chr09	32326194	A	T
Chr09_34046993	Chr09	34046993	G	A
Chr09_34047018	Chr09	34047018	G	A
Chr09_34047037	Chr09	34047037	C	T
Chr09_34047046	Chr09	34047046	A	G
Chr09_34047079	Chr09	34047079	C	A
Chr09_34080094	Chr09	34080094	C	A
Chr09_34080115	Chr09	34080115	C	T
Chr09_47435603	Chr09	47435603	C	T
Chr09_49391589	Chr09	49391589	C	G
Chr09_49392282	Chr09	49392282	T	C
Chr09_49392283	Chr09	49392283	G	A
Chr09_49392301	Chr09	49392301	A	G
Chr09_49392336	Chr09	49392336	G	A
Chr09_49403996	Chr09	49403996	G	A
Chr09_49404043	Chr09	49404043	T	A
Chr10_30649091	Chr10	30649091	A	T
Chr10_30649135	Chr10	30649135	T	A
Chr10_33715590	Chr10	33715590	A	G
Chr10_33731748	Chr10	33731748	T	C
Chr10_37161523	Chr10	37161523	C	T
Chr10_37161553	Chr10	37161553	A	G
Chr10_45285310	Chr10	45285310	G	A
Chr10_45285313	Chr10	45285313	G	C
Chr10_45285327	Chr10	45285327	G	A
Chr10_45285335	Chr10	45285335	C	T
Chr10_60378751	Chr10	60378751	A	C
Chr10_60378802	Chr10	60378802	G	A
Chr01_30720439	Chr01	30720439	T	C
Chr01_31616574	Chr01	31616574	A	T
Chr01_39257964	Chr01	39257964	G	A
Chr01_44068622	Chr01	44068622	C	T
Chr01_44068627	Chr01	44068627	G	A
Chr01_44068630	Chr01	44068630	G	A
Chr02_8493255	Chr02	8493255	T	C
Chr02_9029364	Chr02	9029364	G	A
Chr02_12656276	Chr02	12656276	T	A
Chr02_12656279	Chr02	12656279	A	C
Chr02_12656282	Chr02	12656282	T	C
Chr02_12656284	Chr02	12656284	T	G
Chr02_12656290	Chr02	12656290	A	C
Chr02_12656299	Chr02	12656299	T	C
Chr02_12656356	Chr02	12656356	C	G
Chr03_43190757	Chr03	43190757	G	C
Chr04_22805107	Chr04	22805107	T	C
Chr04_26002083	Chr04	26002083	A	G
Chr04_26590211	Chr04	26590211	A	G
Chr04_26890472	Chr04	26890472	G	A
Chr04_26928691	Chr04	26928691	A	T
Chr04_26928812	Chr04	26928812	C	T
Chr04_26928815	Chr04	26928815	G	C
Chr04_26928819	Chr04	26928819	G	T
Chr04_26928838	Chr04	26928838	C	T
Chr04_26928851	Chr04	26928851	G	C
Chr04_26928853	Chr04	26928853	A	T
Chr04_26931511	Chr04	26931511	C	T
Chr04_26931534	Chr04	26931534	A	C
Chr04_28323907	Chr04	28323907	C	T
Chr04_29181228	Chr04	29181228	C	T
Chr04_29456171	Chr04	29456171	G	A
Chr04_29456173	Chr04	29456173	C	G
Chr04_29476342	Chr04	29476342	C	G
Chr04_29476344	Chr04	29476344	G	A
Chr04_29644872	Chr04	29644872	A	G
Chr04_31144951	Chr04	31144951	C	A
Chr04_31145007	Chr04	31145007	G	C
Chr04_34860475	Chr04	34860475	C	G
Chr04_34860484	Chr04	34860484	C	T
Chr04_34872788	Chr04	34872788	T	C
Chr04_34872791	Chr04	34872791	G	A
Chr04_34872797	Chr04	34872797	C	G
Chr05_15482989	Chr05	15482989	G	A
Chr05_48163899	Chr05	48163899	C	T
Chr06_13506402	Chr06	13506402	C	T
Chr06_13506403	Chr06	13506403	C	T
Chr06_13508273	Chr06	13508273	C	T
Chr06_33746417	Chr06	33746417	A	C
Chr06_33746425	Chr06	33746425	T	C
Chr06_33746440	Chr06	33746440	T	C
Chr06_33746446	Chr06	33746446	G	A
Chr06_33746447	Chr06	33746447	G	T
Chr06_33746448	Chr06	33746448	G	A
Chr06_33746468	Chr06	33746468	C	T
Chr06_62528656	Chr06	62528656	C	G
Chr06_62528663	Chr06	62528663	G	A
Chr07_12930360	Chr07	12930360	A	G
Chr07_12930366	Chr07	12930366	T	A
Chr07_12930369	Chr07	12930369	G	A
Chr07_36300656	Chr07	36300656	A	G
Chr07_36300687	Chr07	36300687	G	A
Chr07_36625752	Chr07	36625752	G	A
Chr07_50975266	Chr07	50975266	A	G
Chr07_50989591	Chr07	50989591	A	T
Chr07_63448481	Chr07	63448481	T	A
Chr08_12049722	Chr08	12049722	C	T
Chr08_18453679	Chr08	18453679	G	A
Chr08_31827470	Chr08	31827470	A	T
Chr08_31839302	Chr08	31839302	G	A
Chr08_31839305	Chr08	31839305	G	C
Chr08_32924708	Chr08	32924708	A	T
Chr08_32924710	Chr08	32924710	A	G
Chr08_32924735	Chr08	32924735	G	A
Chr08_38547856	Chr08	38547856	C	A
Chr08_62900559	Chr08	62900559	T	A
Chr09_10147797	Chr09	10147797	G	A
Chr09_15556325	Chr09	15556325	G	C
Chr09_19358425	Chr09	19358425	C	G
Chr09_24008650	Chr09	24008650	T	C
Chr09_28747665	Chr09	28747665	G	A
Chr09_28747721	Chr09	28747721	G	A
Chr09_28747722	Chr09	28747722	C	A
Chr09_28747728	Chr09	28747728	C	A
Chr09_28750526	Chr09	28750526	T	A
Chr09_28753607	Chr09	28753607	G	A
Chr09_28753655	Chr09	28753655	A	G
Chr09_29173721	Chr09	29173721	G	A
Chr09_32326197	Chr09	32326197	T	C
Chr09_32936215	Chr09	32936215	A	G
Chr09_33691785	Chr09	33691785	A	G
Chr09_33691788	Chr09	33691788	C	T
Chr09_34032884	Chr09	34032884	C	T
Chr09_34032885	Chr09	34032885	C	T
Chr09_34032902	Chr09	34032902	A	C
Chr09_34051039	Chr09	34051039	A	G
Chr09_34608563	Chr09	34608563	C	T
Chr09_34608629	Chr09	34608629	T	C
Chr09_34608662	Chr09	34608662	G	T
Chr09_34608695	Chr09	34608695	G	A
Chr09_45130589	Chr09	45130589	G	A
Chr09_53584578	Chr09	53584578	A	G
Chr10_13371029	Chr10	13371029	C	T
Chr10_30350098	Chr10	30350098	A	G
Chr10_37161831	Chr10	37161831	G	A
Chr10_37161847	Chr10	37161847	C	T
Chr10_56373809	Chr10	56373809	G	A
Chr10_57150259	Chr10	57150259	C	T
Chr01_29819064	Chr01	29819064	A	G
Chr01_34656844	Chr01	34656844	T	C
Chr01_55495511	Chr01	55495511	A	G
Chr02_26893258	Chr02	26893258	T	C
Chr03_31121794	Chr03	31121794	T	C
Chr04_22798463	Chr04	22798463	C	A
Chr04_22798490	Chr04	22798490	A	T
Chr04_26582394	Chr04	26582394	G	A
Chr04_28323858	Chr04	28323858	G	A
Chr04_28323895	Chr04	28323895	G	C
Chr04_28860654	Chr04	28860654	G	A
Chr04_29225768	Chr04	29225768	T	C
Chr04_29445896	Chr04	29445896	C	T
Chr04_29475712	Chr04	29475712	C	T
Chr04_29475723	Chr04	29475723	C	T
Chr04_29519806	Chr04	29519806	T	A
Chr04_29519811	Chr04	29519811	C	T
Chr04_30031068	Chr04	30031068	G	C
Chr04_31386960	Chr04	31386960	T	C
Chr04_31602073	Chr04	31602073	G	A
Chr04_31700791	Chr04	31700791	T	A
Chr04_32206172	Chr04	32206172	A	G
Chr04_32206195	Chr04	32206195	A	T
Chr04_34860410	Chr04	34860410	A	G
Chr04_34860429	Chr04	34860429	C	T
Chr04_34860442	Chr04	34860442	G	C
Chr04_34860455	Chr04	34860455	G	A
Chr04_41110262	Chr04	41110262	C	T
Chr04_41110283	Chr04	41110283	G	A
Chr04_41110286	Chr04	41110286	A	T
Chr05_13074278	Chr05	13074278	C	G
Chr05_13074283	Chr05	13074283	T	G
Chr05_13074286	Chr05	13074286	A	G
Chr05_38847212	Chr05	38847212	G	C
Chr05_48163921	Chr05	48163921	C	T
Chr05_48163927	Chr05	48163927	G	C
Chr05_48163933	Chr05	48163933	T	A
Chr06_8325152	Chr06	8325152	A	T
Chr07_4836240	Chr07	4836240	G	C
Chr07_4836241	Chr07	4836241	A	G
Chr07_34511970	Chr07	34511970	C	G
Chr07_35480753	Chr07	35480753	A	G
Chr07_35480754	Chr07	35480754	A	C
Chr07_36109831	Chr07	36109831	A	G
Chr07_39330876	Chr07	39330876	G	A
Chr07_50989554	Chr07	50989554	T	C
Chr08_16872913	Chr08	16872913	C	T
Chr08_16872915	Chr08	16872915	A	G
Chr08_16872916	Chr08	16872916	C	T
Chr08_16872927	Chr08	16872927	C	T
Chr08_18455881	Chr08	18455881	G	A
Chr08_32258529	Chr08	32258529	T	C
Chr09_11943919	Chr09	11943919	T	G
Chr09_28742686	Chr09	28742686	G	T
Chr09_28809771	Chr09	28809771	G	A
Chr09_28811868	Chr09	28811868	T	A
Chr09_28811869	Chr09	28811869	G	A
Chr09_32829127	Chr09	32829127	T	A
Chr09_37670823	Chr09	37670823	G	A
Chr09_37670830	Chr09	37670830	A	G
Chr09_49392663	Chr09	49392663	T	C
Chr09_49392671	Chr09	49392671	G	A
Chr10_25470106	Chr10	25470106	C	T
Chr10_36393289	Chr10	36393289	A	G
Chr10_36393300	Chr10	36393300	C	T
Chr10_36393301	Chr10	36393301	A	C
Chr10_36393303	Chr10	36393303	G	A
Chr01_9602182	Chr01	9602182	A	G
Chr01_33795964	Chr01	33795964	A	G
Chr02_101655	Chr02	101655	A	T
Chr02_18536367	Chr02	18536367	A	G
Chr02_18536371	Chr02	18536371	T	C
Chr03_26183865	Chr03	26183865	C	T
Chr03_26183876	Chr03	26183876	G	A
Chr03_32637280	Chr03	32637280	G	T
Chr03_38218975	Chr03	38218975	C	T
Chr04_22798171	Chr04	22798171	A	G
Chr04_24162010	Chr04	24162010	G	A
Chr04_26371711	Chr04	26371711	A	G
Chr04_26595333	Chr04	26595333	A	G
Chr04_26595362	Chr04	26595362	T	A
Chr04_26595386	Chr04	26595386	C	A
Chr04_26595388	Chr04	26595388	C	T
Chr04_26595395	Chr04	26595395	A	G
Chr04_27570748	Chr04	27570748	A	T
Chr04_27570766	Chr04	27570766	C	T
Chr04_27570768	Chr04	27570768	A	G
Chr04_27570782	Chr04	27570782	C	T
Chr04_28875202	Chr04	28875202	T	C
Chr04_28875215	Chr04	28875215	C	T
Chr04_29216030	Chr04	29216030	A	T
Chr04_29445087	Chr04	29445087	G	A
Chr04_29445094	Chr04	29445094	C	T
Chr04_29494299	Chr04	29494299	G	A
Chr04_29798120	Chr04	29798120	C	T
Chr04_29798138	Chr04	29798138	C	T
Chr04_34687811	Chr04	34687811	G	A
Chr04_34795252	Chr04	34795252	C	T
Chr04_34795254	Chr04	34795254	C	A
Chr04_34795255	Chr04	34795255	C	T
Chr04_34866538	Chr04	34866538	G	C
Chr04_34866548	Chr04	34866548	C	T
Chr04_34875123	Chr04	34875123	C	T
Chr04_35739441	Chr04	35739441	C	T
Chr04_35742726	Chr04	35742726	C	T
Chr04_35742777	Chr04	35742777	C	T
Chr04_35742778	Chr04	35742778	C	T
Chr04_35743695	Chr04	35743695	G	A
Chr04_36163499	Chr04	36163499	T	C
Chr04_36163506	Chr04	36163506	T	A
Chr04_36163509	Chr04	36163509	T	A
Chr04_37516934	Chr04	37516934	G	A
Chr05_6240097	Chr05	6240097	A	G
Chr06_21223706	Chr06	21223706	G	C
Chr06_29926919	Chr06	29926919	A	G
Chr06_45376703	Chr06	45376703	G	A
Chr06_45376740	Chr06	45376740	G	A
Chr06_48209096	Chr06	48209096	C	T
Chr07_6816835	Chr07	6816835	T	C
Chr07_19275080	Chr07	19275080	G	A
Chr07_19958077	Chr07	19958077	G	A
Chr07_32235846	Chr07	32235846	T	C
Chr07_63690306	Chr07	63690306	C	T
Chr08_12048192	Chr08	12048192	G	A
Chr08_27622264	Chr08	27622264	A	G
Chr08_30127197	Chr08	30127197	G	A
Chr08_31839134	Chr08	31839134	A	G
Chr08_31839138	Chr08	31839138	T	C
Chr08_32161936	Chr08	32161936	G	A
Chr08_32191554	Chr08	32191554	C	A
Chr08_32191599	Chr08	32191599	G	A
Chr08_32511980	Chr08	32511980	C	A
Chr08_32511995	Chr08	32511995	G	A
Chr08_42978593	Chr08	42978593	C	T
Chr08_58877567	Chr08	58877567	A	G
Chr08_62900574	Chr08	62900574	A	G
Chr09_12321381	Chr09	12321381	A	T
Chr09_26111138	Chr09	26111138	T	A
Chr09_28713646	Chr09	28713646	A	C
Chr09_28713658	Chr09	28713658	C	G
Chr09_28713680	Chr09	28713680	G	A
Chr09_28713698	Chr09	28713698	C	T
Chr09_28744045	Chr09	28744045	C	T
Chr09_28747772	Chr09	28747772	G	A
Chr09_28758607	Chr09	28758607	G	A
Chr09_30345967	Chr09	30345967	A	G
Chr09_32863169	Chr09	32863169	A	G
Chr09_33691863	Chr09	33691863	T	C
Chr09_33709691	Chr09	33709691	C	A
Chr09_34325924	Chr09	34325924	C	A
Chr09_34347898	Chr09	34347898	C	T
Chr10_29570031	Chr10	29570031	T	A
Chr10_29737331	Chr10	29737331	T	A
Chr10_30358074	Chr10	30358074	T	A
Chr10_32442371	Chr10	32442371	G	C
Chr10_32442392	Chr10	32442392	T	C
Chr10_33734397	Chr10	33734397	G	A
Chr10_33734402	Chr10	33734402	C	G
Chr10_37161546	Chr10	37161546	C	T
Chr10_37161548	Chr10	37161548	A	C,G
Chr01_31614781	Chr01	31614781	T	C
Chr01_73368414	Chr01	73368414	A	G
Chr02_19549535	Chr02	19549535	C	T
Chr02_35770930	Chr02	35770930	A	G
Chr03_35295604	Chr03	35295604	T	G
Chr03_35921825	Chr03	35921825	T	G
Chr03_52021688	Chr03	52021688	G	C
Chr03_52021696	Chr03	52021696	A	G
Chr03_52021713	Chr03	52021713	T	C
Chr03_52021721	Chr03	52021721	T	C
Chr04_22153322	Chr04	22153322	T	A
Chr04_22803797	Chr04	22803797	T	C
Chr04_22803876	Chr04	22803876	C	G
Chr04_23412740	Chr04	23412740	G	A
Chr04_24694266	Chr04	24694266	T	C
Chr04_24694275	Chr04	24694275	C	G
Chr04_28325072	Chr04	28325072	G	A
Chr04_28325109	Chr04	28325109	G	A
Chr04_28895633	Chr04	28895633	C	T
Chr04_28933400	Chr04	28933400	C	A
Chr04_29150127	Chr04	29150127	C	T
Chr04_29448508	Chr04	29448508	C	A
Chr04_29500155	Chr04	29500155	C	T
Chr04_29601614	Chr04	29601614	C	T
Chr04_29601628	Chr04	29601628	T	A
Chr04_31814397	Chr04	31814397	T	G
Chr04_32149572	Chr04	32149572	A	G
Chr04_32711301	Chr04	32711301	T	C
Chr04_33176027	Chr04	33176027	C	T
Chr04_33176047	Chr04	33176047	C	T
Chr04_34862828	Chr04	34862828	G	A
Chr04_34878079	Chr04	34878079	C	T
Chr04_35739485	Chr04	35739485	G	A
Chr04_35743635	Chr04	35743635	A	G
Chr04_35743636	Chr04	35743636	A	G
Chr04_57358833	Chr04	57358833	G	A
Chr05_19701955	Chr05	19701955	A	G
Chr05_30762808	Chr05	30762808	T	C
Chr05_30762812	Chr05	30762812	T	C
Chr05_30762820	Chr05	30762820	T	C
Chr05_30762831	Chr05	30762831	T	C
Chr05_30762843	Chr05	30762843	C	T
Chr05_30762848	Chr05	30762848	T	C
Chr05_30762869	Chr05	30762869	C	T
Chr05_30763114	Chr05	30763114	A	C
Chr05_30763132	Chr05	30763132	A	C
Chr05_30763134	Chr05	30763134	A	G
Chr05_30763160	Chr05	30763160	G	T
Chr05_30763161	Chr05	30763161	G	A
Chr05_30763168	Chr05	30763168	A	G
Chr05_40990693	Chr05	40990693	T	A
Chr06_27861591	Chr06	27861591	G	A
Chr06_29926900	Chr06	29926900	A	T
Chr06_48306591	Chr06	48306591	G	A
Chr07_21542753	Chr07	21542753	G	A
Chr07_33773085	Chr07	33773085	A	G
Chr07_35693446	Chr07	35693446	G	T
Chr07_35881959	Chr07	35881959	G	A
Chr07_35881971	Chr07	35881971	C	T
Chr07_36219823	Chr07	36219823	C	G
Chr07_60235997	Chr07	60235997	C	T
Chr08_12054711	Chr08	12054711	T	A
Chr08_12054722	Chr08	12054722	C	T
Chr08_27957509	Chr08	27957509	C	T
Chr08_28725445	Chr08	28725445	G	A
Chr08_32924637	Chr08	32924637	T	G
Chr09_11811216	Chr09	11811216	T	A
Chr09_11944016	Chr09	11944016	G	C
Chr09_28815856	Chr09	28815856	G	A
Chr09_29208114	Chr09	29208114	T	C
Chr09_29208121	Chr09	29208121	G	A
Chr09_29208171	Chr09	29208171	C	T
Chr09_32237323	Chr09	32237323	C	A
Chr09_32936302	Chr09	32936302	T	G
Chr09_34325949	Chr09	34325949	G	C
Chr09_34325952	Chr09	34325952	T	A
Chr10_14505988	Chr10	14505988	G	C
Chr10_14505990	Chr10	14505990	G	A
Chr10_14505996	Chr10	14505996	T	A
Chr10_30449104	Chr10	30449104	C	G
Chr10_33322419	Chr10	33322419	G	A
Chr10_33679883	Chr10	33679883	C	T
Chr10_33679920	Chr10	33679920	G	A
Chr10_33731756	Chr10	33731756	T	C
Chr01_47339105	Chr01	47339105	AT	A
Chr01_62221922	Chr01	62221922	G	GGC
Chr02_8996735	Chr02	8996735	ACACCGGTTCATAACACGAACCGGTGCTAAAGGGTCCTGCCCCGTGCTGTCAGGGCAGGGACCCTTTAG	A
Chr02_48293180	Chr02	48293180	C	CA
Chr03_12235971	Chr03	12235971	CT	C
Chr03_15545988	Chr03	15545988	TA	T
Chr03_50945926	Chr03	50945926	G	GCTA
Chr04_22805735	Chr04	22805735	AC	A
Chr04_28976750	Chr04	28976750	TAGAG	T
Chr04_29439736	Chr04	29439736	AC	A
Chr04_29459425	Chr04	29459425	T	TG
Chr04_29459428	Chr04	29459428	C	CGG
Chr04_30408401	Chr04	30408401	CG	C
Chr04_34645734	Chr04	34645734	T	TGAGA
Chr04_57358919	Chr04	57358919	TCGA	T
Chr05_50909686	Chr05	50909686	ATACCAACCGGTGTTAAAGGGTCCTGCCAAGGATGCCACGTTGCAGGACCCTTTAACACCGGCTGGTAT	A
Chr05_52929177	Chr05	52929177	GCC	GC,G
Chr05_57001057	Chr05	57001057	ACCTTTAGTCCCGGGCTGTGCCACCGCCCGGGACTAAAGGGTCTTTAGCCCCGGTTCCAGGCTGGAACCGGGACTAAAGGTCCAGGCTGGAACCGGGGCTAAAGAC	A
Chr07_50692674	Chr07	50692674	TG	T
Chr08_17737083	Chr08	17737083	ACC	AC,A
Chr08_31839395	Chr08	31839395	AAAACTAACTCTGTCTCC	A
Chr09_28711576	Chr09	28711576	GT	G
Chr09_38917200	Chr09	38917200	A	AC
Chr09_55499796	Chr09	55499796	T	TG
Chr10_14128894	Chr10	14128894	A	ATC
Chr10_15161298	Chr10	15161298	GTTTCCACAGGCGGTTGACTTAAGCCAACCACCAGTGTAAATAGAGCATTTACACTGGCGGTTGGCTTAAGTCAACCGCCTGTGATAATCT	G
Chr10_21504547	Chr10	21504547	G	GTAT
Chr10_37161541	Chr10	37161541	AT	A
Chr01_33870445	Chr01	33870445	TTATA	TTA,T
Chr03_6409060	Chr03	6409060	CA	CAA,C
Chr03_31074171	Chr03	31074171	ATTGTC	A
Chr04_23418448	Chr04	23418448	GC	G
Chr04_23420140	Chr04	23420140	TACCGACCACCGAGCACTCGATGCTCGGGGACTGGTCGCCCAGTCTATCAACTTGGAACTTCAAGGACTAC	T
Chr04_24161498	Chr04	24161498	ACCTATAGT	A
Chr04_24161577	Chr04	24161577	A	AT
Chr04_29215975	Chr04	29215975	ACAGTT	A
Chr04_30156108	Chr04	30156108	TCTC	T
Chr04_32359152	Chr04	32359152	AC	A
Chr04_32396582	Chr04	32396582	TA	T
Chr04_34650854	Chr04	34650854	CTTA	C
Chr04_34687159	Chr04	34687159	CA	C
Chr07_9511958	Chr07	9511958	C	CA
Chr08_31827686	Chr08	31827686	GAT	G
Chr09_16837620	Chr09	16837620	AGGCGGCTCTCTTAGGAAACCGCCTGTGTAAATGTTCATTTACACATGCGGTTTCCTAAGAGAGCCGCCTGTGTAAAATGTTTATACT	A
Chr10_38211644	Chr10	38211644	C	CGA
Chr10_38211647	Chr10	38211647	GCT	G
Chr01_25962772	Chr01	25962772	T	TATATATATATAC
Chr01_25962832	Chr01	25962832	GCGGCGGCGC	G
Chr01_25962842	Chr01	25962842	TGGCGGCGGAGGCGACAGCGGC	T
Chr02_4252372	Chr02	4252372	CATAT	C
Chr02_39468447	Chr02	39468447	TCC	TC,T
Chr02_48202647	Chr02	48202647	TCA	T
Chr02_73498348	Chr02	73498348	GTC	G
Chr03_72695765	Chr03	72695765	GCCC	GCC,GC,G
Chr03_76479733	Chr03	76479733	GCC	GC,G
Chr04_26005389	Chr04	26005389	T	TTA
Chr04_28932752	Chr04	28932752	GT	G,GAGATAGTTCT
Chr04_28932754	Chr04	28932754	ACTCCTTGGTGAAGAGGCTCATGTGGAATCTTGGTTCTGTCTGTTTGGG	A
Chr04_30064087	Chr04	30064087	ACT	A
Chr04_31014801	Chr04	31014801	GA	G
Chr04_31369419	Chr04	31369419	ACT	A
Chr04_61885275	Chr04	61885275	T	TA
Chr05_47175696	Chr05	47175696	C	CATA
Chr05_64477007	Chr05	64477007	CA	CAA,C
Chr05_73501499	Chr05	73501499	GCCC	GCC,G
Chr06_18361383	Chr06	18361383	TTC	T
Chr06_18361387	Chr06	18361387	T	TGC
Chr07_11217978	Chr07	11217978	GCCGCCTGTGGAAACGTTTTTCACAGGCGGTTGACTTAAGGCAACCGCCAGTGTAAATGCTCCATTTACACTGGCGGTTGGCTTAAGTCAA	G
Chr07_47232878	Chr07	47232878	G	GA
Chr08_27104657	Chr08	27104657	C	CA
Chr01_5951937	Chr01	5951937	TC	T
Chr01_69779464	Chr01	69779464	GCCAACCGGTGCTAAAGGCCCCCCCCTTTAACACCGGTTGGTAACACCAACCGGTGTTAAAGGGTCCTGCCAGGGCTGCCACGTTGCAGGACCCTTTAACACCGGTTGGTGTTA	G
Chr01_69779543	Chr01	69779543	CA	*,C
Chr01_69779545	Chr01	69779545	CG	*,C
Chr01_82468493	Chr01	82468493	G	GTATAGA
Chr02_52093877	Chr02	52093877	GT	G
Chr02_63257933	Chr02	63257933	TA	T
Chr02_63257939	Chr02	63257939	T	TGAAA
Chr02_63257941	Chr02	63257941	AGG	A
Chr03_44332659	Chr03	44332659	G	GTTTCT
Chr03_70852413	Chr03	70852413	CAG	C
Chr03_79824423	Chr03	79824423	AG	A
Chr04_24154957	Chr04	24154957	TTGC	T
Chr04_25920932	Chr04	25920932	CCACAGGCGGCTGACTTAAGCAAACCGCCAGTGTAAATGGAGCATTTACACTGGCGGTTTGCTTTAGTCAGCCGCCTGTGGAAAATGTTTA	C,*
Chr04_25945173	Chr04	25945173	AT	A
Chr04_28090158	Chr04	28090158	CG	C
Chr04_29507236	Chr04	29507236	GT	G
Chr04_29518948	Chr04	29518948	GGT	G
Chr04_31190350	Chr04	31190350	CT	C
Chr04_33820278	Chr04	33820278	AGGCTAAGAAACTATTTTGGACGCACGCGTT	A
Chr04_34654430	Chr04	34654430	CG	C
Chr05_487341	Chr05	487341	GAACCGGTGCTAAAGGGTCTCTGCCCCGACAGCACCTGTCAGTAGCTGTTGGGCAGGACCCTTTAGCACCGGTTCGTATTACA	G,*
Chr05_10737537	Chr05	10737537	TC	T
Chr05_63017743	Chr05	63017743	AGGCGGCTCTCTTAGGAAACCGCCTGTGTAAATGAACATTTACACAGGCGGTTTCCTAAGAGAGCCGCCTGTGTAAAAGGTTTATACT	A
Chr06_2088079	Chr06	2088079	G	GTA
Chr06_58090348	Chr06	58090348	ACTCT	A,ACT
Chr07_97864	Chr07	97864	CGAGA	CGA,C
Chr07_19274946	Chr07	19274946	C	CG
Chr07_19275157	Chr07	19275157	GAGA	G
Chr07_19275164	Chr07	19275164	AG	A
Chr07_19275169	Chr07	19275169	GC	G
Chr07_19275174	Chr07	19275174	G	GGGTTGAA
Chr08_30127072	Chr08	30127072	GA	G
Chr08_30127075	Chr08	30127075	TCGTGGTTCGGTCTGTTTGGAG	T
Chr08_60919727	Chr08	60919727	ACGGCAAACAACAC	*,A
Chr09_34203260	Chr09	34203260	CG	C
Chr09_49392476	Chr09	49392476	A	AC
Chr10_46500776	Chr10	46500776	AACCGCCTGTGTAAATGGTACATTTACACAGGCGGTCATGTTATGTGAACCGTCTGTGTTAATTGATTTACACAGGCGGTTCACATAACATG	A
Chr10_46500795	Chr10	46500795	ACATTTACACAGGCGGTCATGTTATGTGAACCGTCTGTGTTAATTGATTTACACAGGCGGTTCACATAACATGACCGCCTGTGTAAATGTAC	A
Chr10_62534609	Chr10	62534609	G	GT
Chr02_68565702	Chr02	68565702	TC	T
Chr04_29169759	Chr04	29169759	AG	A
Chr04_34020002	Chr04	34020002	GAGT	G
Chr05_16007777	Chr05	16007777	T	TTA
Chr05_17560931	Chr05	17560931	T	TGAA
Chr07_60236151	Chr07	60236151	ATC	A
Chr07_60236154	Chr07	60236154	C	CTT
Chr08_17414792	Chr08	17414792	CG	C
Chr08_49026686	Chr08	49026686	TACCAACTGGGACTAAAGGCTAGGCTTTTGTCCCGGTTGGTGAGACCAACCGGGACTAAAAGTCCCCTCTACCGATGTCTGACACAATAGCCGTTGGGCAGGGGACTTTTAGTCCCGGTTGGTCTC	T
Chr09_40563456	Chr09	40563456	GC	G
Chr01_25182389	Chr01	25182389	TC	T
Chr02_26893261	Chr02	26893261	C	CT
Chr02_48293092	Chr02	48293092	G	GT
Chr04_36163436	Chr04	36163436	GC	G
Chr04_49010525	Chr04	49010525	TC	T
Chr05_73428367	Chr05	73428367	AC	A
Chr02_76100888	Chr02	76100888	CT	C
Chr03_32637278	Chr03	32637278	C	CAG
Chr04_28090856	Chr04	28090856	AG	A
Chr04_28932391	Chr04	28932391	AGAT	A
Chr04_29500408	Chr04	29500408	GTGTATTTTC	G
Chr04_55695623	Chr04	55695623	G	GAT
Chr04_57358988	Chr04	57358988	CGGG	C
Chr04_57358993	Chr04	57358993	ACGG	A
Chr04_57359003	Chr04	57359003	CGAT	C
Chr07_45881517	Chr07	45881517	G	GA
Chr08_31337669	Chr08	31337669	GT	G
Chr09_2346298	Chr09	2346298	CT	C
Chr09_11503618	Chr09	11503618	G	GC
Chr09_28713644	Chr09	28713644	AT	A
Chr10_28521479	Chr10	28521479	TG	T
Chr02_51171577	Chr02	51171577	TGGCACTCGGCAAAGAGACTCTTTACCGAGTGCCTGACACTCGGCACAGTCTGACACTCGGCAAAGAGTCTCTTTGCCGAGTGCCA	T
Chr04_57358850	Chr04	57358850	TG	T
Chr07_9966193	Chr07	9966193	G	GCCAGCAAGAAGATTATCC
Chr07_45452315	Chr07	45452315	A	AGG
Chr09_11678107	Chr09	11678107	TA	T
Chr10_7949229	Chr10	7949229	TC	T
Chr10_11206239	Chr10	11206239	G	GACT
Chr10_60900949	Chr10	60900949	CAG	C
