# Supplementary material for: Comparison of Mutations Induced by Different Doses of Fast-Neutron Irradiation in the M1 Generation of Sorghum (Sorghum bicolor)
Source: Genes (Basel). 2024 Jul 24;15(8):976. doi: 10.3390/genes15080976 (PMC11354182; doi:10.3390/genes15080976)
Supplement: Supplementary file 1 [file genes-15-00976-s001.zip › Table S2.xls]

## Sheet: Sheet1
Table S2 Number of different types of InDels induced by FN irradiation.
	Deletions		Insertions
	1bp	≥2bp	1 bp	≥2bp	Total
5Gy	9	7	6	6	28
11Gy	4	11	4	3	22
14Gy	9	14	7	7	37
19Gy	21	19	5	11	56
26Gy	12	11	5	8	36
33Gy	11	4	3	2	20
41Gy	15	11	5	2	33
46Gy	10	4	2	5	21
All	91	81	37	44	253
