# Supplementary material for: Comparison of Mutations Induced by Different Doses of Fast-Neutron Irradiation in the M1 Generation of Sorghum (Sorghum bicolor)
Source: Genes (Basel). 2024 Jul 24;15(8):976. doi: 10.3390/genes15080976 (PMC11354182; doi:10.3390/genes15080976)
Supplement: Supplementary file 1 [file genes-15-00976-s001.zip › Table S3.xls]

## Sheet: Sheet1
Table S3 Number of structural variation induced by FN irradiation.
	Large deletion	Duplication	Inversion
5Gy	91	37	7
11Gy	106	38	6
14Gy	115	40	7
19Gy	374	332	494
26Gy	118	38	7
33Gy	81	37	1
41Gy	91	36	2
46Gy	94	40	4
All	1070	598	528
