# Supplementary material for: Comparison of Mutations Induced by Different Doses of Fast-Neutron Irradiation in the M1 Generation of Sorghum (Sorghum bicolor)
Source: Genes (Basel). 2024 Jul 24;15(8):976. doi: 10.3390/genes15080976 (PMC11354182; doi:10.3390/genes15080976)
Supplement: Supplementary file 1 [file genes-15-00976-s001.zip › Table S4.xls]

## Sheet: Sheet1
Table S3 KEGG pathway and GO analysis of affected genes
KEGG
K06685	Hippo signaling pathway
K00327	NADPH-ferrihemoprotein reductase
K13513	Glycerolipid metabolism
K07562	Nucleocytoplasmic transport
K15501	Protein phosphatases and associated proteins
K15338	DNA repair and recombination protein
K00555	Transfer RNA biogenesis
K02705	Photosynthesis
K06689	Ubiquitin mediated proteolysis
K17087	Exosome
GO
GO:0055114	Biological Process	obsolete oxidation-reduction process
GO:0008152	Biological Process	metabolic process
GO:0006281	Biological Process	DNA repair
GO:0008033	Biological Process	tRNA processing
GO:0009767	Biological Process	photosynthetic electron transport chain
GO:0019684	Biological Process	photosynthesis, light reaction
GO:0009521	Cellular Component	photosystem
GO:0016020	Cellular Component	membrane
GO:0016021	Cellular Component	membrane
GO:0003958	Molecular Function	NADPH-hemoprotein reductase activity
GO:0005506	Molecular Function	iron ion binding
GO:0010181	Molecular Function	FMN binding
GO:0016491	Molecular Function	oxidoreductase activity
GO:0016746	Molecular Function	acyltransferase activity
GO:0005488	Molecular Function	binding
GO:0003677	Molecular Function	DNA binding
GO:0003824	Molecular Function	catalytic activity
GO:0004518	Molecular Function	nuclease activity
GO:0003723	Molecular Function	RNA binding
GO:0004809	Molecular Function	tRNA (guanine-N2-)-methyltransferase activity
GO:0003676	Molecular Function	nucleic acid binding
GO:0008270	Molecular Function	zinc ion binding
GO:0003677	Molecular Function	DNA binding
GO:0016168	Molecular Function	chlorophyll binding
GO:0005515	Molecular Function	protein binding

## Sheet: Sheet2
Table S4 KEGG pathway and GO analysis of genes affected by FN irradiation.
	GO	KEGG
Sobic.001G130400
Sobic.001G257400		K06685	Hippo signaling pathway
Sobic.001G408300
Sobic.002G295100	GO:0003958 GO:0005506 GO:0010181 GO:0016491 GO:0055114	K00327	NADPH-ferrihemoprotein reductase
Sobic.003G074700	GO:0008152 GO:0016746
Sobic.003G317500		K13513	Glycerolipid metabolism
Sobic.003G431800		K07562	Nucleocytoplasmic transport
Sobic.005G080062
Sobic.006G219600	GO:0005488	K15501	Protein phosphatases and associated proteins
Sobic.007G000900	GO:0003677 GO:0003824 GO:0004518 GO:0006281	K15338	DNA repair and recombination protein
Sobic.009G092900	GO:0003723 GO:0004809 GO:0008033	K00555	Transfer RNA biogenesis
Sobic.009G095560	GO:0003676 GO:0008270
Sobic.010G254300	GO:0003677
Sobic.001G299900	GO:0009521 GO:0009767 GO:0016020 GO:0016168 GO:0019684	K02705	Photosynthesis
Sobic.002G155500		K06689	Ubiquitin mediated proteolysis
Sobic.004G135383
Sobic.004G197700
Sobic.005G062200	GO:0016021	K17087	Exosome
